# Supplementary material for: The First Mitochondrial Genome of the Sepsid Fly Nemopoda mamaevi Ozerov, 1997 (Diptera: Sciomyzoidea: Sepsidae), with Mitochondrial Genome Phylogeny of Cyclorrhapha
Source: PLoS One. 2015 Mar 31;10(3):e0123594. doi: 10.1371/journal.pone.0123594 (PMC4380458; doi:10.1371/journal.pone.0123594)
Supplement: S5 Table — (XLSX) [file pone.0123594.s005.xlsx]

## Sheet: Sheet1
Species	Published information	Code	ND2		CO1		CO2		ATP8		ATP6		CO3		ND3		ND5		ND4		ND4L		ND6		CYTB		ND1
			Start	Stop	Start	Stop	Start	Stop	Start	Stop	Start	Stop	Start	Stop	Start	Stop	Start	Stop	Start	Stop	Start	Stop	Start	Stop	Start	Stop	Start	Stop
Megaselia scalaris	Zhong et al. Unpublished	NC_023794	ATT	TAA	TTG	TAA	ATG	TAA	ATT	TAA	ATG	TAA	ATG	TAA	ATT	TAA	ATT	T	ATG	T	ATG	TAA	ATT	TAA	ATG	T	TTG	T
Simosyrphus grandicornis	Cameron et al. (2007)	NC_008754	ATT	TAA	TTG	TAA	ATG	TAA	ATT	TAA	ATG	TAA	ATG	TAA	ATT	TAA	ATT	TAA	ATG	TAA	ATG	TAA	ATC	TAA	ATG	TAA	TTG	TAA
Fergusonina taylori	Nelson et al. (2011)	NC_016865	ATT	TAG	ATG	TAA	ATG	TAG	ATT	TAA	ATG	TAA	ATG	TAA	ATA	TAA	ATT	T	ATG	T	ATG	TAA	ATT	TAA	ATG	TAA	ATT	TAA
Liriomyza bryoniae	Yang et al. (2013)	NC_016713	ATT	TAA	TTG	TAA	ATG	TAA	ATT	TAA	ATG	TAA	ATG	TAA	ATC	TAA	ATT	TAG	ATG	T	ATG	TAA	ATT	TAA	ATG	TAG	ATG	T
Liriomyza huidobrensis	Yang et al. (2013)	NC_016716	ATT	TAA	TTG	TAA	ATG	TAA	ATC	TAA	ATG	TAA	ATG	TAA	ATT	TAA	ATT	TAA	ATG	T	ATG	TAA	ATT	TAA	ATG	T	ATG	T
Liriomyza sativae	Yang et al. (2011)	NC_015926	ATT	T	TTG	TAA	ATG	TAA	ATT	TAA	ATG	TAA	ATG	TAA	ATG	TAA	ATT	T	ATG	T	ATG	TAA	ATT	TAA	ATG	T	GTG	T
Liriomyza trifolii	Wang (2010)	NC_014283	ATT	TAA	TTG	TAA	ATG	TAA	ATT	TAA	ATG	TAA	ATG	TAA	ATG	TAA	ATT	T	ATG	T	ATG	TAA	ATT	TAA	ATG	T	GTG	T
Bactrocera carambolae	Ye et al. (2010)	NC_009772	ATT	TAA	TCG	TA	ATG	TAA	GTG	TAA	ATG	TAA	ATG	TAA	ATT	TAG	ATT	T	ATG	TAG	ATG	TAA	ATT	TAA	ATG	TAG	TTG	T
Bactrocera correcta	Wu et al. Unpublished	NC_018787	ATT	TAA	TCG	TA	ATG	TAA	GTG	TAA	ATG	TAA	ATG	TAA	ATT	TAG	ATT	T	ATG	TAG	ATG	TAA	ATT	TAA	ATG	TAG	TTG	T
Bactrocera cucurbitae	Wu et al. Unpublished	NC_016056	ATT	TAA	TCG	TAA	ATG	TAA	ATT	TAA	ATG	TAA	ATG	TAA	ATC	TAG	ATT	T	ATG	TAA	ATG	TAA	ATT	TAA	ATG	TAG	TTG	T
Bactrocera dorsalis	Yu et al. (2007)	NC_008748	ATT	TAA	TCG	TA	ATG	TAA	GTG	TAA	ATG	TAA	ATG	TAA	ATT	TAG	ATT	T	ATG	TAG	ATG	TAA	ATT	TAA	ATG	TAG	TTG	T
Bactrocera minax	Zhang et al. Unpublished	NC_014402	ATT	TAG	TCG	TA	ATG	TAA	ATT	TAA	ATG	TAA	ATG	TAA	ATC	T	ATT	TAA	ATG	TAA	ATG	TAA	ATG	TAA	ATG	TAG	TTG	T
Bactrocera oleae	Nardi et al. (2003b)	NC_005333	ATT	TAA	TCG	TA	ATG	TAA	ATC	TAA	ATG	TAA	ATG	TAA	ATC	TAG	ATT	TAA	ATG	TAA	ATG	TAA	ATC	TAA	ATG	TAG	TTG	T
Bactrocera papayae	Ye et al. (2010)	NC_009770	ATT	TAA	TCG	TA	ATG	TAA	GTG	TAA	ATG	TAA	ATG	TAA	ATT	TAG	ATT	T	ATG	TAG	ATG	TAA	ATT	TAA	ATG	TAG	TTG	T
Bactrocera philippinensis	Ye et al. (2010)	NC_009771	ATT	TAA	TCG	TA	ATG	TAA	GTG	TAA	ATG	TAA	ATG	TAA	ATT	TAG	ATT	T	ATG	TAG	ATG	TAA	ATT	TAA	ATG	TAG	TTG	T
Bactrocera tryoni	Nardi et al. (2010)	NC_014611	ATT	TAA	TCG	TA	ATG	TAA	GTG	TAA	ATG	TAA	ATG	TAA	ATT	TAG	ATT	T	ATG	TAG	ATG	TAA	ATT	TAA	ATG	TAG	TTG	T
Ceratitis capitata	Spanos et al. (2000)	NC_000857	ATT	TAA	TCG	TAA	ATG	TAA	ATT	TAA	ATG	TAA	ATG	TAA	ATA	TAA	ATT	T	ATG	TAA	ATG	TAA	ATT	TAA	ATG	TAG	TTG	T
Procecidochares utilis	Wu et al. Unpublished	NC_020463	ATT	TAA	TCG	T	ATG	T	ATT	TAA	ATG	TAA	ATA	TAA	ATT	TAA	ATT	T	ATG	TAA	ATG	TAA	ATA	TAA	ATG	TAA	ATG	TAG
Drosophila ananassae	Clark et al. (2007)	BK006336 (CR-region excepted)	ATT	TAA	TCG	TAA	ATG	T	ATT	TAA	ATG	TAA	ATG	TAA	ATT	TAA	ATT	T	ATG	T	ATG	TAA	ATT	TAA	ATG	TAA	TTG	T
Drosophila erecta	Clark et al. (2007)	BK006335 (CR-region excepted)	ATT	TAA	TCG	TAA	ATG	TAA	ATC	TAA	ATG	TAA	ATG	TAA	ATT	TAA	ATT	T	ATG	T	ATG	TAA	ATT	TAA	ATG	TAA	TTG	T
Drosophila grimshawi	Clark et al. (2007)	BK006341 (CR-region excepted)	ATT	TAA	TCG	TAA	ATG	T	ATT	TAA	ATG	TAA	ATG	TAA	ATT	TAA	ATT	T	ATG	T	ATG	TAA	ATT	TAA	ATG	TAG	TTG	T
Drosophila littoralis	Andrianov et al. (2010)	NC_011596	ATT	TAG	TCG	TAA	ATG	T	ATC	TAA	ATG	TAA	ATG	TAA	ATT	TAA	ATT	T	ATG	T	ATG	TAA	ATT	TAA	ATG	TAG	TTG	T
Drosophila melanogaster	Lewis et al. (1995)	NC_001709	ATT	TAA	TCG	TAA	ATG	T	ATT	TAA	ATG	TAA	ATG	TAA	ATT	TAA	ATT	T	ATG	T	ATG	TAA	ATT	TAA	ATG	TAA	TTG	TAG
Drosophila mojavensis	Clark et al. (2007)	BK006339 (CR-region excepted)	ATT	TAA	TCG	TAA	ATG	T	ATC	TAA	ATG	TAA	ATG	TAA	ATT	TAA	ATT	TAA	ATG	T	ATG	TAA	ATT	TAA	ATG	TAA	TTG	T
Drosophila persimilis	Clark et al. (2007)	BK006337 (CR-region excepted)	ATT	TAA	TCG	TAA	ATG	T	ATT	TAA	ATG	TAA	ATG	TAA	ATT	TAA	ATT	T	ATG	TAA	ATG	TAA	ATT	TAA	ATG	TAA	TTG	TAG
Drosophila pseudoobscura	Torres et al. (2009)	NC_018348 (CR-region excepted)	ATT	TAA	TCG	TAA	ATG	T	ATT	TAA	ATG	TAA	ATG	TAA	ATT	TAA	ATT	T	ATG	TAA	ATG	TAA	ATT	TAA	ATG	TAA	TTG	TAG
Drosophila santomea	Llopart et al. (2014)	NC_023825	ATT	TAA	TCG	TAA	ATG	T	ATT	TAA	ATG	TAA	ATG	TAA	ATT	TAA	ATT	T	ATG	T	ATG	TAA	ATT	TAA	ATG	TAA	TTG	T
Drosophila sechellia	Ballard (2000)	NC_005780 (CR-region excepted)	ATT	TAA	CCG	TAA	ATG	T	ATC	TAA	ATG	TAA	ATG	TAA	ATT	TAA	ATT	T	ATG	T	ATG	TAA	ATT	TAA	ATG	TAA	TTG	TAG
Drosophila simulans	Ballard (2000)	NC_005781 (CR-region excepted)	ATT	TAA	CCG	TAA	ATG	T	ATT	TAA	ATG	TAA	ATG	TAA	ATT	TAA	ATT	T	ATG	T	ATG	TAA	ATT	TAA	ATG	TAA	TTG	TAA
Drosophila virilis	Clark et al. (2007)	BK006340 (CR-region excepted)	ATT	TAG	TCG	TAA	ATG	T	ATC	TAA	ATG	TAA	ATG	TAA	ATT	TAA	ATT	T	ATG	T	ATG	TAA	ATT	TAA	ATG	TAG	TTG	T
Drosophila willistoni	Clark et al. (2007)	BK006338 (CR-region excepted)	ATT	TAA	TCG	TAA	ATG	T	ATT	TAA	ATG	TAA	ATG	TAA	ATT	TAA	ATT	T	ATG	T	ATG	TAA	ATT	TAA	ATG	TAG	TTG	TAG
Drosophila yakuba	Clary & Woolstenholme (1985)	NC_001322	ATT	TAA	TCG	TAA	ATG	T	ATT	TAA	ATG	TAA	ATG	TAA	ATT	TAA	ATT	T	ATG	T	ATG	TAA	ATT	TAA	ATG	TAA	TTG	T
Nemopoda mamaevi	Present study	KM605250	ATT	TAA	TCG	TAA	ATG	TAA	ATC	TAA	ATG	TAA	ATG	TAA	ATC	TAG	ATT	T	ATG	T	ATG	TAA	ATT	TAA	ATG	TAG	TTG	TAA
Haematobia irritans	Lessinger et al. unpublished	NC_007102	ATT	TAA	TCG	TAA	ATG	T	ATT	TAA	ATG	TAA	ATG	TAA	ATT	TAA	ATT	T	ATG	T	ATG	TAA	ATT	TAA	ATG	TAA	ATG	TAG
Musca domestica	Li et al. (2014)	NC_024855	ATT	TAA	TCG	TAA	ATG	T	ATC	TAA	ATG	TAA	ATG	TAA	ATT	TAA	ATT	T	ATG	TAA	ATG	TAA	ATT	TAA	ATG	TAG	ATG	TAG
Stomoxys calcitrans	Oliveira et al. (2007)	DQ533708	ATT	TAA	TCG	TAA	ATG	T	ATT	TAA	ATG	TAA	ATG	TAA	ATT	TAG	ATT	T	ATG	T	ATG	TAA	ATT	TAA	ATG	TAG	ATG	TAG
Scathophaga stercoraria	Li et al. (2014)	NC_024856	ATT	TAA	TCG	TAA	ATG	T	ATC	TAA	ATG	TAA	ATG	TAA	ATT	TAA	ATT	T	ATG	T	ATG	TAA	ATT	TAA	ATG	TAG	TTG	TAA
Calliphora vicina	Nelson et al. (2012)	NC_019639	ATT	TAA	TCG	TAA	ATG	T	ATC	TAA	ATG	TAA	ATG	TAA	ATT	TAA	ATT	T	ATG	T	ATG	TAA	ATT	TAA	ATG	TAA	TTG	TAA
Chrysomya albiceps	Nelson et al. (2012)	NC_019631	ATT	TAA	TCG	TAA	ATG	T	ATT	TAA	ATG	TAA	ATG	TAA	ATT	TAA	ATT	T	ATG	T	ATG	TAA	ATT	TAA	ATG	TAA	TTG	TAA
Chrysomya bezziana	Nelson et al. (2012)	NC_019632	ATT	TAA	TCG	TAA	ATG	T	ATT	TAA	ATG	TAA	ATG	TAA	ATT	TAA	ATT	T	ATG	T	ATG	TAA	ATT	TAA	ATG	TAA	TTG	TAA
Chrysomya megacephala	Nelson et al. (2012)	NC_019633	ATT	TAA	TCG	TAA	ATG	T	ATT	TAA	ATG	TAA	ATG	TAA	ATT	TAA	ATT	T	ATG	T	ATG	TAA	ATT	TAA	ATG	TAG	TTG	TAA
Chrysomya putoria	Junqueira et al. (2004)	NC_002697	ATT	TAA	TCG	TAA	ATG	T	ATC	TAA	ATG	TAA	ATG	TAA	ATT	TAA	ATT	T	ATG	T	ATG	TAA	ATT	TAA	ATG	TAG	TTG	TAA
Chrysomya rufifacies	Nelson et al. (2012)	NC_019634	ATT	TAA	TCG	TAA	ATG	T	ATT	TAA	ATG	TAA	ATG	TAA	ATT	TAA	ATT	T	ATG	T	ATG	TAA	ATT	TAA	ATG	TAA	TTG	TAA
Chrysomya saffranea	Nelson et al. (2012)	NC_019635	ATT	TAA	TCG	TAA	ATG	T	ATT	TAA	ATG	TAA	ATG	TAA	ATT	TAA	ATT	T	ATG	T	ATG	TAA	ATT	TAA	ATG	TAG	TTG	TAA
Protophormia terraenovae	Nelson et al. (2012)	NC_019636	ATT	TAA	TCG	TAA	ATG	T	ATT	TAA	ATG	TAA	ATG	TAA	ATT	TAA	ATT	T	ATG	T	ATG	TAA	ATT	TAA	ATG	TAA	TTG	TAA
Cochliomyia hominivorax	Lessinger et al. (2000)	NC_002660	ATT	TAA	TCG	TAA	ATG	T	ATT	TAA	ATG	TAA	ATG	TAA	ATT	TAA	ATT	T	ATG	T	ATG	TAA	ATT	TAA	ATG	TAG	TTG	TAA
Lucilia cuprina	Nelson et al. (2012)	NC_019573	ATT	TAA	TCG	TAA	ATG	T	ATT	TAA	ATG	TAA	ATG	TAA	ATT	TAA	ATT	T	ATG	T	ATG	TAA	ATT	TAA	ATG	TAG	TTG	TAA
Lucilia porphyrina	Nelson et al. (2012)	NC_019637	ATT	TAA	TCG	TAA	ATG	T	ATT	TAA	ATG	TAA	ATG	TAA	ATT	TAA	ATT	T	ATG	T	ATG	TAA	ATT	TAA	ATG	TAG	TTG	TAA
Lucilia sericata	Nelson et al. (2012)	NC_009733	ATT	TAA	TCG	TAA	ATG	T	ATT	TAA	ATG	TAA	ATG	TAA	ATT	TAA	ATT	T	ATG	T	ATG	TAA	ATT	TAA	ATG	TAG	TTG	TAA
Hemipyrellia ligurriens	Nelson et al. (2012)	NC_019638	ATT	TAA	TCG	TAA	ATG	T	ATT	TAA	ATG	TAA	ATG	TAA	ATC	TAA	ATT	T	ATG	T	ATG	TAA	ATT	TAA	ATG	TAG	TTG	TAA
Pollenia rudis	Nelson et al. (2012)	JX913761 (partial genome)	ATT	TAA	TCG	TAA	ATG	T	ATC	TAA	ATG	TAA	ATG	TAA	ATT	TAA	ATT	T	ATG	T	ATG	TAA	ATT	TAA	ATG	TAA	TTG	TAA
Dermatobia hominis	Azeredo-Espin et al. unpublished	NC_006378	ATT	TAA	TCG	TAA	ATG	T	ATA	TAA	ATG	TAA	ATG	TAA	ATT	T	ATT	T	ATG	TAA	ATG	TAA	ATT	TAA	ATG	TAG	TTG	TAG
Hypoderma lineatum	Weigl et al. (2010)	NC_013932	ATT	TAA	TCG	TAA	ATG	TAA	ATC	TAA	ATG	TAA	ATG	TAA	ATT	TAA	ATA	T	ATG	TAA	ATG	TAA	ATT	TAA	ATG	TAG	TTG	TAA
Sarcophaga impatiens	Nelson et al. (2012)	NC_017605	ATT	TAA	TCG	TAA	ATG	T	ATC	TAA	ATG	TAA	ATG	TAA	ATT	TAA	ATT	T	ATG	T	ATG	TAA	ATT	TAA	ATG	TAG	TTG	TAA
Sarcophaga peregrina	Zhong et al. Unpublished	NC_023532	ATT	TAA	TCG	TAA	ATG	T	ATC	TAA	ATG	TAA	ATG	TAA	ATT	TAA	ATT	T	ATG	T	ATG	TAA	ATT	TAA	ATG	TAG	TTG	TAA
Elodia flavipalpis	Zhao et al. (2013)	NC_018118	ATT	TAA	TCG	TAA	ATG	T	ATT	TAA	ATG	TAA	ATG	TAA	ATT	TAA	ATT	T	ATG	TA	ATG	TAA	ATT	TAA	ATG	TAG	TTG	TAA
Exorista sorbillans	Shao et al. (2012)	NC_014704	ATT	TAA	TCG	TAA	ATG	TAA	ATC	TAA	ATG	TAA	ATG	TAA	ATT	TAA	ATT	T	ATG	T	ATG	TAA	ATT	TAA	ATG	TAA	TTG	TAG
Rutilia goerlingiana	Nelson et al. (2012)	NC_019640	ATT	TAA	TCG	TAA	ATG	T	ATG	TAA	ATG	TAA	ATG	TAA	ATT	TAG	ATT	T	ATG	T	ATG	TAA	ATC	TAA	ATG	TAG	GAG	TAA
